# Supplementary material for: A succinate/SUCNR1-brush cell defense program in the tracheal epithelium
Source: Sci Adv. 2023 Aug 2;9(31):eadg8842. doi: 10.1126/sciadv.adg8842 (PMC10396310; doi:10.1126/sciadv.adg8842)
Supplement: Supplementary file 2 — Movies S1 and S2 [file sciadv.adg8842_movies_s1_and_s2.zip]

Archive with 2 entries (2 files):
- adg8842_Movie_S1.mp4
- adg8842_Movie_S2.mp4
